# Supplementary material for: Expansion of the tmRNA sequence database and new tools for search and visualization
Source: NAR Genom Bioinform. 2025 Mar 18;7(1):lqaf019. doi: 10.1093/nargab/lqaf019 (PMC11915505; doi:10.1093/nargab/lqaf019)
Supplement: lqaf019_Supplemental_Files [file lqaf019_supplemental_files.zip]

Archive with 4 entries (4 files):
- SuppFile1CMsAligns.tgz
- SuppMatls.docx
- SuppTable1unhit.gz
- SuppTable2phyla.xlsx
