# Supplementary material for: Expansion of the tmRNA sequence database and new tools for search and visualization
Source: NAR Genom Bioinform. 2025 Mar 18;7(1):lqaf019. doi: 10.1093/nargab/lqaf019 (PMC11915505; doi:10.1093/nargab/lqaf019)
Supplement: lqaf019_Supplemental_Files [file lqaf019_supplemental_files.zip › SuppTable2phyla.xlsx]

## Sheet: Sheet1
Domain	Phylum (ND=not determined)	Genomes	Standard	Permuted (alpha)	Permuted (beta)	Permuted (cyano)	Intron (2)	Intron (3)	Intron (7)	Intron (8)	Standard NoCDS	Total tmRNA	tmRNA/Genome
Archaea	Aenigmatarchaeota	174	4	1	0	0	0	0	0	0	0	5	0.0287356
Archaea	Altiarchaeota	50	0	0	0	0	0	0	0	0	0	0	0
Archaea	Asgardarchaeota	296	4	0	2	0	0	0	0	0	0	6	0.0202703
Archaea	B1Sed10-29	17	0	0	0	0	0	0	0	0	0	0	0
Archaea	EX4484-52	23	0	0	0	0	0	0	0	0	0	0	0
Archaea	Hadarchaeota	39	0	0	0	0	0	0	0	0	0	0	0
Archaea	Halobacteriota	1735	10	0	1	0	0	0	0	0	0	11	0.00634006
Archaea	Huberarchaeota	11	0	0	0	0	0	0	0	0	0	0	0
Archaea	Hydrothermarchaeota	20	0	0	0	0	0	0	0	0	0	0	0
Archaea	Iainarchaeota	93	0	0	0	0	0	0	0	0	0	0	0
Archaea	JAADDD01	1	0	0	0	0	0	0	0	0	0	0	0
Archaea	JACRDV01	1	0	0	0	0	0	0	0	0	0	0	0
Archaea	Methanobacteriota	635	6	0	0	0	0	0	0	0	0	6	0.00944882
Archaea	Methanobacteriota_B	143	1	0	0	0	0	0	1	0	0	2	0.013986
Archaea	Micrarchaeota	353	1	1	0	0	0	0	0	0	0	2	0.00566572
Archaea	Nanoarchaeota	1077	17	2	3	1	0	0	0	0	0	23	0.0213556
Archaea	Nanohaloarchaeota	35	0	0	0	0	0	0	0	0	0	0	0
Archaea	ND	4	0	0	0	0	0	0	0	0	0	0	0
Archaea	SpSt-1190	7	0	0	0	0	0	0	0	0	0	0	0
Archaea	Thermoplasmatota	1797	11	9	1	0	0	0	0	0	0	21	0.0116861
Archaea	Thermoproteota	1784	2	0	0	0	0	0	0	0	0	2	0.00112108
Archaea	Undinarchaeota	10	0	0	0	0	0	0	0	0	0	0	0
Bacteria	4484-113	12	7	0	0	0	0	0	0	0	0	7	0.583333
Bacteria	4572-55	2	2	0	0	0	0	0	0	0	0	2	1
Bacteria	AABM5-125-24	43	31	0	0	0	0	0	0	0	0	31	0.72093
Bacteria	Abyssobacteria	3	3	0	0	0	0	0	0	0	0	3	1
Bacteria	Acidobacteriota	2144	1589	0	5	0	0	0	1	0	0	1595	0.743937
Bacteria	Actinomycetota	33359	31266	2	4	0	0	0	18	0	0	31290	0.937978
Bacteria	Aerophobota	20	15	0	0	0	0	0	0	0	0	15	0.75
Bacteria	Aquificota	120	90	0	0	0	0	0	0	0	0	90	0.75
Bacteria	Armatimonadota	354	288	0	0	0	0	0	1	0	0	289	0.816384
Bacteria	ARS69	3	0	0	0	0	0	0	0	0	0	0	0
Bacteria	Atribacterota	73	48	0	0	0	0	0	0	0	0	48	0.657534
Bacteria	AUK180	3	3	0	0	0	0	0	0	0	0	3	1
Bacteria	Auribacterota	6	5	0	0	0	0	0	0	0	0	5	0.833333
Bacteria	B130-G9	3	1	0	0	0	0	0	0	0	0	1	0.333333
Bacteria	Bacillota	94682	92609	0	7	3	0	0	481	0	0	93100	0.983291
Bacteria	Bacillota_A	32975	26397	2	2	2	0	0	902	0	0	27305	0.828052
Bacteria	Bacillota_B	644	487	0	0	0	0	0	22	0	0	509	0.790373
Bacteria	Bacillota_C	1808	1561	0	1	0	0	0	0	0	0	1562	0.863938
Bacteria	Bacillota_D	187	123	0	0	0	0	0	0	0	0	123	0.657754
Bacteria	Bacillota_E	204	139	0	0	0	0	0	0	0	0	139	0.681373
Bacteria	Bacillota_F	111	101	1	1	0	0	0	0	0	0	103	0.927928
Bacteria	Bacillota_G	246	206	0	0	0	0	0	0	0	0	206	0.837398
Bacteria	Bacillota_H	29	14	0	0	0	0	0	0	0	0	14	0.482759
Bacteria	Bacteroidota	29415	24380	18	23	7	0	9	3	14	0	24454	0.831345
Bacteria	Bdellovibrionota	515	385	0	0	0	0	0	2	0	0	387	0.751456
Bacteria	Bipolaricaulota	119	87	0	0	0	0	0	1	0	0	88	0.739496
Bacteria	BMS3Abin14	12	6	0	0	0	0	0	0	0	0	6	0.5
Bacteria	BS750m-G25	1	1	0	0	0	0	0	0	0	0	1	1
Bacteria	BS750m-G34	1	1	0	0	0	0	0	0	0	0	1	1
Bacteria	CAIJMQ01	9	9	0	0	0	0	0	0	0	0	9	1
Bacteria	CAKKQC01	2	2	0	0	0	0	0	0	0	0	2	1
Bacteria	Caldisericota	70	49	0	0	0	0	0	0	0	0	49	0.7
Bacteria	Calditrichota	51	39	0	0	0	0	0	0	0	0	39	0.764706
Bacteria	Calescibacterota	16	13	0	0	0	0	0	0	0	0	13	0.8125
Bacteria	Campylobacterota	34567	34446	0	0	0	0	0	0	0	0	34446	0.9965
Bacteria	CG03	23	16	0	0	0	0	0	0	0	0	16	0.695652
Bacteria	CG2-30-53-67	10	6	0	0	0	0	0	1	0	0	7	0.7
Bacteria	CG2-30-70-394	11	11	0	0	0	0	0	0	0	0	11	1
Bacteria	Chlamydiota	782	726	0	0	0	0	0	0	0	0	726	0.928389
Bacteria	Chloroflexota	3273	2417	2	3	1	21	0	0	0	0	2444	0.746716
Bacteria	Chrysiogenota	4	4	0	0	0	0	0	0	0	0	4	1
Bacteria	CLD3	10	9	0	0	0	0	0	0	0	0	9	0.9
Bacteria	Cloacimonadota	225	177	0	0	0	0	0	0	0	0	177	0.786667
Bacteria	Coprothermobacterota	11	8	0	0	0	0	0	0	0	0	8	0.727273
Bacteria	CSP1-3	44	34	0	0	0	0	0	0	0	0	34	0.772727
Bacteria	CSSED10-310	9	8	0	0	0	0	0	0	0	0	8	0.888889
Bacteria	Cyanobacteriota	4090	2344	6	1	1062	0	0	0	0	0	3413	0.834474
Bacteria	Deferribacterota	48	42	0	0	0	0	0	0	0	0	42	0.875
Bacteria	Deinococcota	376	377	0	0	0	0	0	0	0	0	377	1.00266
Bacteria	Delongbacteria	26	22	0	0	0	0	0	0	0	0	22	0.846154
Bacteria	Dependentiae	144	122	0	0	0	0	0	0	0	0	122	0.847222
Bacteria	Desantisbacteria	10	7	0	0	0	0	0	0	0	0	7	0.7
Bacteria	Desulfobacterota	2209	1630	0	0	0	0	0	0	0	0	1630	0.73789
Bacteria	Desulfobacterota_B	165	124	0	0	0	0	0	0	0	0	124	0.751515
Bacteria	Desulfobacterota_C	9	4	0	0	0	0	0	0	0	0	4	0.444444
Bacteria	Desulfobacterota_D	83	74	0	0	0	0	0	0	0	0	74	0.891566
Bacteria	Desulfobacterota_E	66	33	0	0	0	0	0	0	0	0	33	0.5
Bacteria	Desulfobacterota_F	541	431	0	1	0	0	0	1	0	0	433	0.80037
Bacteria	Desulfobacterota_G	57	44	0	0	0	0	0	0	0	0	44	0.77193
Bacteria	Dictyoglomota	14	14	0	0	0	0	0	0	0	0	14	1
Bacteria	Dormibacterota	205	147	0	0	0	0	0	0	0	0	147	0.717073
Bacteria	DRYD01	5	5	0	0	0	0	0	0	0	0	5	1
Bacteria	DTU030	15	13	0	0	0	0	0	0	0	0	13	0.866667
Bacteria	DUMD01	1	0	0	0	0	0	0	1	0	0	1	1
Bacteria	DUMJ01	5	5	0	0	0	0	0	0	0	0	5	1
Bacteria	DYJV01	2	1	0	0	0	0	0	0	0	0	1	0.5
Bacteria	Edwardsbacteria	23	20	0	0	0	0	0	0	0	0	20	0.869565
Bacteria	Eisenbacteria	55	45	0	0	0	0	0	0	0	0	45	0.818182
Bacteria	Elusimicrobiota	432	347	0	0	0	0	0	5	0	0	352	0.814815
Bacteria	Eremiobacterota	202	148	0	0	0	0	0	0	0	0	148	0.732673
Bacteria	FCPU426	6	4	0	0	0	0	0	0	0	0	4	0.666667
Bacteria	FEN-1099	7	6	0	0	0	0	0	0	0	0	6	0.857143
Bacteria	Fermentibacterota	38	29	0	0	0	0	0	0	0	0	29	0.763158
Bacteria	Fibrobacterota	262	192	0	0	0	0	0	0	0	0	192	0.732824
Bacteria	Firestonebacteria	42	20	0	0	0	0	0	0	0	0	20	0.47619
Bacteria	Fusobacteriota	496	469	0	0	0	0	0	0	0	0	469	0.945565
Bacteria	GCA-001730085	2	2	0	0	0	0	0	0	0	0	2	1
Bacteria	GCA-2686955	1	1	0	0	0	0	0	0	0	0	1	1
Bacteria	Gemmatimonadota	652	483	0	0	0	0	0	0	0	0	483	0.740798
Bacteria	Goldbacteria	12	8	0	0	0	0	0	0	0	0	8	0.666667
Bacteria	HKB111	4	4	0	0	0	0	0	0	0	0	4	1
Bacteria	Hydrogenedentota	80	46	0	0	0	0	0	0	0	0	46	0.575
Bacteria	J088	1	1	0	0	0	0	0	0	0	0	1	1
Bacteria	JAAXHH01	27	18	0	0	0	0	0	0	0	0	18	0.666667
Bacteria	JAAXVQ01	5	3	0	0	0	0	0	0	0	0	3	0.6
Bacteria	JABDJQ01	7	7	0	0	0	0	0	0	0	0	7	1
Bacteria	JABMQX01	2	0	0	0	0	0	0	0	0	0	0	0
Bacteria	JACIXR01	2	1	0	0	0	0	0	0	0	0	1	0.5
Bacteria	JACPQY01	2	2	0	0	0	0	0	0	0	0	2	1
Bacteria	JACPSX01	1	1	0	0	0	0	0	0	0	0	1	1
Bacteria	JACPUC01	1	1	0	0	0	0	0	0	0	0	1	1
Bacteria	JACPWU01	4	4	0	0	0	0	0	0	0	0	4	1
Bacteria	JACQOV01	1	1	0	0	0	0	0	0	0	0	1	1
Bacteria	JACRDZ01	3	3	0	0	0	0	0	0	0	0	3	1
Bacteria	JADFOP01	3	2	0	0	0	0	0	0	0	0	2	0.666667
Bacteria	JADJOY01	1	1	0	0	0	0	0	0	0	0	1	1
Bacteria	JAFGBW01	3	3	0	0	0	0	0	0	0	0	3	1
Bacteria	JAFGND01	1	0	0	0	0	0	0	0	0	0	0	0
Bacteria	JAGLTZ01	1	0	0	0	0	0	0	0	0	0	0	0
Bacteria	JAGLYR01	1	0	0	0	0	0	0	0	0	0	0	0
Bacteria	JAGOBX01	1	0	0	0	0	0	0	0	0	0	0	0
Bacteria	JAGOEH01	1	1	0	0	0	0	0	0	0	0	1	1
Bacteria	JAGRBM01	1	0	0	0	0	0	0	0	0	0	0	0
Bacteria	JAHJDO01	2	2	0	0	0	0	0	0	0	0	2	1
Bacteria	JAJRZV01	1	1	0	0	0	0	0	0	0	0	1	1
Bacteria	JAJYCY01	1	1	0	0	0	0	0	0	0	0	1	1
Bacteria	JAKLEM01	1	0	0	0	0	0	0	0	0	0	0	0
Bacteria	JAMCPX01	18	12	0	0	0	0	0	0	0	0	12	0.666667
Bacteria	JANLFM01	2	1	0	0	0	0	0	0	0	0	1	0.5
Bacteria	JdFR-76	15	11	0	0	0	0	0	0	0	0	11	0.733333
Bacteria	Krumholzibacteriota	94	63	0	0	0	0	0	0	0	0	63	0.670213
Bacteria	KSB1	78	63	0	0	0	0	0	0	0	0	63	0.807692
Bacteria	Latescibacterota	129	108	0	0	0	0	0	0	0	0	108	0.837209
Bacteria	Lindowbacteria	4	3	0	0	0	0	0	0	0	0	3	0.75
Bacteria	Margulisbacteria	119	94	0	0	0	0	0	2	0	0	96	0.806723
Bacteria	Marinisomatota	658	428	2	0	1	0	0	0	0	0	431	0.655015
Bacteria	Mcinerneyibacteriota	3	2	0	0	0	0	0	0	0	0	2	0.666667
Bacteria	Methylomirabilota	145	87	0	0	0	0	0	0	0	0	87	0.6
Bacteria	Moduliflexota	6	6	0	0	0	0	0	0	0	0	6	1
Bacteria	Muirbacteria	3	2	0	0	0	0	0	0	0	0	2	0.666667
Bacteria	Myxococcota	1051	796	0	0	0	1	0	4	0	0	801	0.762131
Bacteria	Myxococcota_A	85	52	0	0	0	0	0	0	0	0	52	0.611765
Bacteria	Myxococcota_B	1	0	0	0	0	0	0	0	0	0	0	0
Bacteria	ND	68	15	23	0	1	0	0	0	0	3	42	0.617647
Bacteria	Nitrospinota	151	97	0	0	0	0	0	0	0	0	97	0.642384
Bacteria	Nitrospinota_B	2	2	0	0	0	0	0	0	0	0	2	1
Bacteria	Nitrospirota	753	526	1	0	0	0	0	21	0	0	548	0.727756
Bacteria	Nitrospirota_A	72	47	0	0	0	0	0	0	0	0	47	0.652778
Bacteria	Nitrospirota_B	1	1	0	0	0	0	0	0	0	0	1	1
Bacteria	NPL-UPA2	5	6	0	0	0	0	0	0	0	0	6	1.2
Bacteria	OLB16	22	18	0	0	0	0	0	0	0	0	18	0.818182
Bacteria	Omnitrophota	600	416	0	0	0	0	0	18	0	0	434	0.723333
Bacteria	Patescibacteria	6765	5252	15	5	0	0	0	0	0	3	5275	0.779749
Bacteria	Planctomycetota	2512	1914	1	0	0	0	0	0	0	0	1915	0.762341
Bacteria	Poribacteria	114	88	0	1	0	0	0	2	0	0	91	0.798246
Bacteria	Pseudomonadota	183138	153942	21950	594	3	0	0	159	0	0	176648	0.964562
Bacteria	PUNC01	2	2	0	0	0	0	0	0	0	0	2	1
Bacteria	QNDG01	14	12	0	0	0	0	0	0	0	0	12	0.857143
Bacteria	Ratteibacteria	39	31	0	0	0	0	0	0	0	0	31	0.794872
Bacteria	RBG-13-61-14	5	4	0	0	0	0	0	0	0	0	4	0.8
Bacteria	RBG-13-66-14	10	7	0	0	0	0	0	0	0	0	7	0.7
Bacteria	Riflebacteria	37	21	0	1	0	0	0	0	0	0	22	0.594595
Bacteria	RUG730	3	2	0	0	0	0	0	0	0	0	2	0.666667
Bacteria	SAR324	159	84	0	0	0	0	0	0	0	0	84	0.528302
Bacteria	Schekmanbacteria	8	7	0	0	0	0	0	0	0	0	7	0.875
Bacteria	SLNR01	1	1	0	0	0	0	0	0	0	0	1	1
Bacteria	SM23-31	3	1	0	0	0	0	0	0	0	0	1	0.333333
Bacteria	Spirochaetota	3021	2706	0	0	0	0	0	0	0	0	2706	0.89573
Bacteria	Sumerlaeota	37	24	0	0	0	0	0	0	0	0	24	0.648649
Bacteria	Synergistota	348	263	0	0	0	0	0	0	0	0	263	0.755747
Bacteria	SZUA-182	9	4	0	0	0	0	0	0	0	0	4	0.444444
Bacteria	SZUA-79	71	52	0	0	0	0	0	0	0	0	52	0.732394
Bacteria	T1Sed10-126	2	2	0	0	0	0	0	0	0	0	2	1
Bacteria	T1SED10-198M	1	1	0	0	0	0	0	0	0	0	1	1
Bacteria	TA06	6	6	0	0	0	0	0	0	0	0	6	1
Bacteria	TA06_A	2	1	0	0	0	0	0	0	0	0	1	0.5
Bacteria	Tectomicrobia	5	4	0	0	0	0	0	0	0	0	4	0.8
Bacteria	Thermodesulfobiota	5	5	0	0	0	0	0	0	0	0	5	1
Bacteria	Thermosulfidibacterota	9	7	0	0	0	0	0	0	0	0	7	0.777778
Bacteria	Thermotogota	266	231	0	0	0	0	0	0	0	0	231	0.868421
Bacteria	UBA10199	69	42	0	0	0	0	0	10	0	0	52	0.753623
Bacteria	UBA1439	3	3	0	0	0	0	0	0	0	0	3	1
Bacteria	UBA2233	2	2	0	0	0	0	0	0	0	0	2	1
Bacteria	UBA3054	15	11	0	0	0	0	0	0	0	0	11	0.733333
Bacteria	UBA6262	10	4	0	0	0	0	0	2	0	0	6	0.6
Bacteria	UBA6266	5	4	0	0	0	0	0	0	0	0	4	0.8
Bacteria	UBA8248	29	24	0	0	0	0	0	0	0	0	24	0.827586
Bacteria	UBA8481	3	1	0	0	0	0	0	0	0	0	1	0.333333
Bacteria	UBA9089	19	15	0	0	0	0	0	0	0	0	15	0.789474
Bacteria	UBP13	2	2	0	0	0	0	0	0	0	0	2	1
Bacteria	UBP14	13	12	0	0	0	0	0	0	0	0	12	0.923077
Bacteria	UBP15	7	7	0	0	0	0	0	0	0	0	7	1
Bacteria	UBP17	11	8	0	0	0	0	0	0	0	0	8	0.727273
Bacteria	UBP18	5	5	0	0	0	0	0	0	0	0	5	1
Bacteria	UBP4	2	2	0	0	0	0	0	0	0	0	2	1
Bacteria	UBP6	32	24	0	0	0	0	0	0	0	0	24	0.75
Bacteria	UBP7	7	7	0	0	0	0	0	0	0	0	7	1
Bacteria	Verrucomicrobiota	3779	2830	4	2	0	0	0	0	0	0	2836	0.750463
Bacteria	VGIX01	3	3	0	0	0	0	0	0	0	0	3	1
Bacteria	Wallbacteria	5	5	0	0	0	0	0	0	0	0	5	1
Bacteria	WOR-3	142	124	0	0	0	0	0	0	0	0	124	0.873239
Bacteria	Zixibacteria	120	90	0	0	0	0	0	0	0	0	90	0.75
Total		459935	395946	22040	658	1081	22	9	1658	14	6	421434	0.91629
